# Supplementary material for: Field Observations and Genetic Characterization of Sheep-Associated Malignant Catarrhal Fever in Egypt, 2018
Source: Vet Sci. 2020 Dec 11;7(4):201. doi: 10.3390/vetsci7040201 (PMC7768452; doi:10.3390/vetsci7040201)
Supplement: Supplementary file 1 [file vetsci-07-00201-s001.zip]

Archive with 2 entries (2 files):
- Figure S1.pdf
- Tables S1 and S2.xlsx
