# Supplementary material for: Field Observations and Genetic Characterization of Sheep-Associated Malignant Catarrhal Fever in Egypt, 2018
Source: Vet Sci. 2020 Dec 11;7(4):201. doi: 10.3390/vetsci7040201 (PMC7768452; doi:10.3390/vetsci7040201)
Supplement: Supplementary file 1 [file vetsci-07-00201-s001.zip › Tables S1 and S2.xlsx]

## Sheet: Table S1_nt distance matrix
	BJ1035 Moredun (AY839756)	MCF D35/07	MEA-15/TUR (MK336188)	MCF EGY/2018-1	MCF EGY/2018-2	MCF EGY/2018-3	MCF EGY/2018-4	MEA-8/TUR (MK336186)	EA-4/TUR (MK336185)	EA-21/TUR (MK336189)	1/FS/2009	3/FS/2008	6/FS/2009	13/WC/2009	37/WC/2009	Sheep Dubois (DQ198083)	EA-14/TUR (MK336187)	AlHV-1 C500 (NC_002531)
BJ1035 Moredun (AY839756)		97.837	98.558	99.399	99.399	99.399	99.399	99.519	99.399	99.159	97.476	97.476	97.476	97.476	97.476	98.438	98.438	59.268
MCF D35/07	97.837		97.957	97.957	97.957	97.957	97.957	98.317	98.197	98.317	95.553	95.553	95.553	95.553	95.553	98.558	98.317	58.442
MEA-15/TUR (MK336188)	98.558	97.957		98.438	98.438	98.438	98.438	98.558	98.438	98.678	96.034	96.034	96.034	96.034	96.034	98.678	98.678	59.15
MCF EGY/2018-1	99.399	97.957	98.438		100	100	100	99.399	99.279	99.038	96.995	96.995	96.995	96.995	96.995	98.558	98.317	58.914
MCF EGY/2018-2	99.399	97.957	98.438	100		100	100	99.399	99.279	99.038	96.995	96.995	96.995	96.995	96.995	98.558	98.317	58.914
MCF EGY/2018-3	99.399	97.957	98.438	100	100		100	99.399	99.279	99.038	96.995	96.995	96.995	96.995	96.995	98.558	98.317	58.914
MCF EGY/2018-4	99.399	97.957	98.438	100	100	100		99.399	99.279	99.038	96.995	96.995	96.995	96.995	96.995	98.558	98.317	58.914
MEA-8/TUR (MK336186)	99.519	98.317	98.558	99.399	99.399	99.399	99.399		99.399	99.159	96.995	96.995	96.995	96.995	96.995	98.918	98.918	59.032
EA-4/TUR (MK336185)	99.399	98.197	98.438	99.279	99.279	99.279	99.279	99.399		99.519	96.995	96.995	96.995	96.995	96.995	98.558	98.558	59.032
EA-21/TUR (MK336189)	99.159	98.317	98.678	99.038	99.038	99.038	99.038	99.159	99.519		96.755	96.755	96.755	96.755	96.755	98.798	98.798	58.914
1/FS/2009	97.476	95.553	96.034	96.995	96.995	96.995	96.995	96.995	96.995	96.755		100	100	100	100	96.034	95.913	58.363
3/FS/2008	97.476	95.553	96.034	96.995	96.995	96.995	96.995	96.995	96.995	96.755	100		100	100	100	96.034	95.913	58.363
6/FS/2009	97.476	95.553	96.034	96.995	96.995	96.995	96.995	96.995	96.995	96.755	100	100		100	100	96.034	95.913	58.363
13/WC/2009	97.476	95.553	96.034	96.995	96.995	96.995	96.995	96.995	96.995	96.755	100	100	100		100	96.034	95.913	58.363
37/WC/2009	97.476	95.553	96.034	96.995	96.995	96.995	96.995	96.995	96.995	96.755	100	100	100	100		96.034	95.913	58.363
Sheep Dubois (DQ198083)	98.438	98.558	98.678	98.558	98.558	98.558	98.558	98.918	98.558	98.798	96.034	96.034	96.034	96.034	96.034		99.038	58.678
EA-14/TUR (MK336187)	98.438	98.317	98.678	98.317	98.317	98.317	98.317	98.918	98.558	98.798	95.913	95.913	95.913	95.913	95.913	99.038		58.796
AlHV-1 C500 (NC_002531)	59.268	58.442	59.15	58.914	58.914	58.914	58.914	59.032	59.032	58.914	58.363	58.363	58.363	58.363	58.363	58.678	58.796

## Sheet: Table S2_aa distance matrix
	BJ1035 Moredun (AY839756)	MCF D35/07	MEA-15/TUR (MK336188)	MCF EGY/2018-1	MCF EGY/2018-2	MCF EGY/2018-3	MCF EGY/2018-4	MEA-8/TUR (MK336186)	EA-4/TUR (MK336185)	EA-21/TUR (MK336189)	1/FS/2009	3/FS/2008	6/FS/2009	13/WC/2009	37/WC/2009	Sheep Dubois (DQ198083)	EA-14/TUR (MK336187)	AlHV-1 C500 (NC_002531)
BJ1035 Moredun (AY839756)		97.464	97.826	99.638	99.638	99.638	99.638	99.638	99.638	99.275	89.13	89.13	89.13	89.13	89.13	97.826	96.739	48.561
MCF D35/07	97.464		97.826	97.101	97.101	97.101	97.101	97.826	97.101	97.101	86.594	86.594	86.594	86.594	86.594	98.551	97.464	49.281
MEA-15/TUR (MK336188)	97.826	97.826		97.464	97.464	97.464	97.464	97.464	97.464	97.826	86.957	86.957	86.957	86.957	86.957	98.551	97.464	48.561
MCF EGY/2018-1	99.638	97.101	97.464		100	100	100	99.275	99.275	98.913	88.768	88.768	88.768	88.768	88.768	97.464	96.377	48.561
MCF EGY/2018-2	99.638	97.101	97.464	100		100	100	99.275	99.275	98.913	88.768	88.768	88.768	88.768	88.768	97.464	96.377	48.561
MCF EGY/2018-3	99.638	97.101	97.464	100	100		100	99.275	99.275	98.913	88.768	88.768	88.768	88.768	88.768	97.464	96.377	48.561
MCF EGY/2018-4	99.638	97.101	97.464	100	100	100		99.275	99.275	98.913	88.768	88.768	88.768	88.768	88.768	97.464	96.377	48.561
MEA-8/TUR (MK336186)	99.638	97.826	97.464	99.275	99.275	99.275	99.275		99.275	98.913	88.768	88.768	88.768	88.768	88.768	98.188	97.101	48.561
EA-4/TUR (MK336185)	99.638	97.101	97.464	99.275	99.275	99.275	99.275	99.275		98.913	89.13	89.13	89.13	89.13	89.13	97.464	97.101	48.561
EA-21/TUR (MK336189)	99.275	97.101	97.826	98.913	98.913	98.913	98.913	98.913	98.913		88.406	88.406	88.406	88.406	88.406	97.826	97.464	48.561
1/FS/2009	89.13	86.594	86.957	88.768	88.768	88.768	88.768	88.768	89.13	88.406		100	100	100	100	86.957	86.957	44.964
3/FS/2008	89.13	86.594	86.957	88.768	88.768	88.768	88.768	88.768	89.13	88.406	100		100	100	100	86.957	86.957	44.964
6/FS/2009	89.13	86.594	86.957	88.768	88.768	88.768	88.768	88.768	89.13	88.406	100	100		100	100	86.957	86.957	44.964
13/WC/2009	89.13	86.594	86.957	88.768	88.768	88.768	88.768	88.768	89.13	88.406	100	100	100		100	86.957	86.957	44.964
37/WC/2009	89.13	86.594	86.957	88.768	88.768	88.768	88.768	88.768	89.13	88.406	100	100	100	100		86.957	86.957	44.964
Sheep Dubois (DQ198083)	97.826	98.551	98.551	97.464	97.464	97.464	97.464	98.188	97.464	97.826	86.957	86.957	86.957	86.957	86.957		98.188	48.561
EA-14/TUR (MK336187)	96.739	97.464	97.464	96.377	96.377	96.377	96.377	97.101	97.101	97.464	86.957	86.957	86.957	86.957	86.957	98.188		48.201
AlHV-1 C500 (NC_002531)	48.561	49.281	48.561	48.561	48.561	48.561	48.561	48.561	48.561	48.561	44.964	44.964	44.964	44.964	44.964	48.561	48.201
